# Supplementary material for: Scalable Additive Construction of Arrayed Microstructures with Encoded Properties for Bioimaging
Source: Micromachines (Basel). 2022 Aug 25;13(9):1392. doi: 10.3390/mi13091392 (PMC9500771; doi:10.3390/mi13091392)
Supplement: Supplementary file 1 [file micromachines-13-01392-s001.zip]

Archive with 1 entries (1 files):
- micromachines-1867729-supplementary.pdf
